# Supplementary material for: Gender-based heterogeneity of FAHFAs in trained runners
Source: PLoS One. 2024 May 6;19(5):e0300037. doi: 10.1371/journal.pone.0300037 (PMC11073723; doi:10.1371/journal.pone.0300037)
Supplement: S1 Table — Data presented in pmol / mL of serum and expressed as mean ± standard error of the mean (SEM). (XLSX) [file pone.0300037.s003.xlsx]

## Sheet: Sheet1
Supplemental Table 1. FAHFA concentrations in NWT and OWT, male and female participants.
pmol / mL serum; Mean ± SEM		NWT		OWT
Composition	Conventional Name	Male (n = 8)	Female (n = 6)	Male (n = 4)	Female (n = 7)
16:1H16:1	POHPO	10.75±2.55	25.15±6.84	5.64±0.88	17.09±7.55
16:1H16:0	POHPA	15.11±3.19	29.92±6.94	11.31±1.98	22.09±8.39
16:0H16:1	PAHPO	8.37±1.09	15.23±2.85	8.25±1.51	9.58±1.73
16:0H16:0	PAHPA	62.53±6.34	110.38±7	39.55±5.49	43.28±4.58
16:1H18:2	POHLA	4.76±0.86	10.57±2.44	3.25±0.19	6.28±2.4
18:2H16:1	LAHPO	1.8±0.23	3.93±0.61	1.18±0.19	2.08±0.35
16:1H18:1	POHOA	11.33±1.95	24.91±5.18	8.81±1.06	14.33±5.32
16:0H18:2	PAHLA	10.37±1.34	19.57±1.18	5±0.48	7.18±0.97
18:2H16:0	LAHPA	2.81±0.38	4.57±0.87	1.55±0.18	2.68±0.58
18:1H16:1	OAHPO	4.08±0.64	10.24±1.97	2.35±0.38	3.51±0.68
16:1H18:0	POHSA	9.1±1.62	16.3±2.65	8.18±0.69	10.13±2.83
16:0H18:1	PAHOA	190.41±22.95	376.72±29.81	36.43±3.78	84.73±15.93
18:1H16:0	OAHPA	25.7±3.8	52.39±3.86	5.78±1.09	10.71±1.53
18:0H16:1	SAHPO	2.97±0.46	4.96±0.34	1.82±0.43	1.41±0.3
16:0H18:0	PAHSA	71.97±6.32	125.6±6.94	46.28±5.99	56.01±7.58
18:0H16:0	SAHPA	24±4.05	44.02±2.21	10.66±1.97	10.46±2.42
18:2H18:2	LAHLA	1.56±0.27	3.26±0.37	0.54±0.13	1.2±0.23
18:2H18:1	LAHOA	5.82±0.86	11.02±0.98	1.97±0.61	3.83±0.54
18:1H18:2	OAHLA	8.02±1.18	16.34±1.18	2.25±0.42	3.42±0.43
18:2H18:0	LAHSA	3.85±0.57	7.33±0.63	1.61±0.28	2.25±0.19
18:1H18:1	OAHOA	148.36±19.1	294.49±20.15	15.69±1.32	53.04±11.61
18:0H18:2	SAHLA	5.18±0.84	11.3±1.06	1.05±0.22	2.38±0.65
18:1H18:0	OAHSA	45.59±4.82	80.27±5.25	10.6±0.77	21.18±3.54
18:0H18:1	SAHOA	86.31±11.14	178.34±11.44	10.89±1.1	26.81±5.77
18:0H18:0	SAHSA	46.24±4.56	80.05±5.02	33.97±2.7	31.16±5.42
	Total FAHFA	806.99±95.03	1556.82±105.64	274.59±22.26	446.83±57.96
